# Supplementary material for: Improvement of atropine on esophagogastric junction observation during sedative esophagogastroduodenoscopy
Source: PLoS One. 2017 Jun 27;12(6):e0179490. doi: 10.1371/journal.pone.0179490 (PMC5487030; doi:10.1371/journal.pone.0179490)
Supplement: S1 Table — (XLS) [file pone.0179490.s001.xls]

## Sheet: 1017origin_Data
S1 Table. Original information of subjects of the study
sex	age	weight	height	hypertension	DM	hyperlipidemia	cardiovasculardisease	tumor	liverdisease	thyroiddysfunction	psyco	item	exposure	atrophy	eso	SCJ	stomach	intestines	bilereflex	BMI	exposure_excellent_or_not	filter_$	itis	eso_SMT	gastric_polyp	gastric_SMT	gastric_erosion	gastric_Ulcer	gastric_hernia	gastric_neoplasm	intiestine_Ulcer	intiestine_polyp	intiestine_SMT	excellent_vs_non
1	58	75	170	0	0	0	1	0	0	0	0	0	1	2	0	0	0	0	0	25.9516	0	0	0	0	0	0	0	0	0	0	0	0	0	1
1	42	80	176	1	0	0	0	0	0	1	0	0	4	1	0	0	256	0	0	25.8264	1	0	0	0	0	1	1	0	1	0	0	0	0	0
1	69	65	168	1	0	0	1	0	0	0	0	0	4	2	0	0	12	0	0	23.03	1	0	0	0	1	1	0	0	0	0	0	0	0	0
1	52	64	163	0	0	0	0	1	0	0	0	0	2	2	0	0	8	0	0	24.0882	0	0	0	0	0	0	0	0	0	1	0	0	0	1
2	31	45	158	0	0	0	0	0	0	1	0	0	4	1	0	0	0	0	0	18.026	1	0	0	0	0	0	0	0	0	0	0	0	0	0
1	57	80	169	0	0	0	0	0	0	0	0	0	1	1	0	0	1	0	0	28.0102	0	0	0	0	1	0	0	0	0	0	0	0	0	1
1	68	60	170	0	0	0	1	0	0	0	0	0	4	2	0	0	0	0	0	20.7612	1	0	0	0	0	0	0	0	0	0	0	0	0	0
1	70	79.5	179	0	1	0	1	0	1	0	0	0	2	1	0	0	3	1	0	24.812	0	0	0	0	0	0	0	1	0	0	1	0	0	1
2	58	55	164	0	0	0	0	0	0	0	0	0	2	2	0	0	0	0	0	20.4491	0	0	0	0	0	0	0	0	0	0	0	0	0	1
1	65	68	168	0	0	0	0	0	0	0	0	0	3	2	1	1	0	0	0	24.093	0	0	1	0	0	0	0	0	0	0	0	0	0	1
2	65	60	160	0	0	0	0	0	0	0	0	0	2	1	0	0	0	0	0	23.4375	0	0	0	0	0	0	0	0	0	0	0	0	0	1
2	66	55	160	0	0	0	0	0	0	0	0	0	4	2	0	0	1	0	0	21.4844	1	0	0	0	1	0	0	0	0	0	0	0	0	0
2	52	56	160	1	0	0	0	0	0	1	0	0	2	2	0	0	0	0	0	21.875	0	0	0	0	0	0	0	0	0	0	0	0	0	1
2	35	60	166	0	0	0	0	0	0	0	0	0	4	1	0	1	0	0	1	21.7738	1	0	0	0	0	0	0	0	0	0	0	0	0	0
2	33	56	168	0	0	0	0	0	0	0	0	0	2	1	0	0	0	0	0	19.8413	0	0	0	0	0	0	0	0	0	0	0	0	0	1
1	45	70	170	1	1	1	0	0	0	0	0	0	4	1	0	1	5	0	0	24.2215	1	0	0	0	0	0	0	0	1	0	0	0	0	0
2	43	67	160	0	0	0	0	0	0	0	0	0	4	1	0	1	0	0	0	26.1719	1	0	0	0	0	0	0	0	0	0	0	0	0	0
2	37	55	158	0	0	0	0	0	0	0	0	0	1	1	0	1	0	0	0	22.0317	0	0	0	0	0	0	0	0	0	0	0	0	0	1
2	71	68	155	1	1	0	1	0	0	0	0	0	4	2	0	1	0	0	0	28.3039	1	0	0	0	0	0	0	0	0	0	0	0	0	0
1	46	70	170	0	0	0	0	0	0	0	0	0	4	2	0	0	0	0	0	24.2215	1	0	0	0	0	0	0	0	0	0	0	0	0	0
2	52	65	160	0	0	0	0	0	0	0	0	0	3	2	0	0	3	0	0	25.3906	0	0	0	0	0	0	0	1	0	0	0	0	0	1
1	51	70	172	0	0	0	0	0	0	0	0	0	4	2	0	0	0	1	0	23.6614	1	0	0	0	0	0	0	0	0	0	1	0	0	0
2	36	46	158	0	0	0	0	0	0	1	0	0	1	2	0	0	0	0	0	18.4265	0	0	0	0	0	0	0	0	0	0	0	0	0	1
2	60	62	150	1	0	0	0	0	0	0	0	0	1	2	1	1	0	0	0	27.5556	0	0	1	0	0	0	0	0	0	0	0	0	0	1
2	38	50	168	0	0	0	0	0	0	0	0	0	4	1	0	0	0	0	0	17.7154	1	0	0	0	0	0	0	0	0	0	0	0	0	0
1	51	72	172	0	0	0	0	0	0	0	0	0	1	2	0	1	53	0	0	24.3375	0	0	0	0	0	0	0	0	1	0	0	0	0	1
2	29	48	159	0	0	0	0	0	0	0	0	0	3	1	0	0	0	0	1	18.9866	0	0	0	0	0	0	0	0	0	0	0	0	0	1
1	76	60	160	0	0	0	0	0	0	0	0	0	4	2	0	1	0	0	0	23.4375	1	0	0	0	0	0	0	0	0	0	0	0	0	0
2	34	58	166	0	0	0	0	0	0	0	0	0	4	1	0	0	0	0	0	21.048	1	0	0	0	0	0	0	0	0	0	0	0	0	0
1	30	75	180	0	0	0	0	0	0	0	1	0	4	1	0	1	5	1	0	23.1481	1	0	0	0	0	0	0	0	1	0	1	0	0	0
1	59	80	176	1	0	1	1	0	0	0	0	0	4	1	0	1	2	0	0	25.8264	1	0	0	0	0	1	0	0	0	0	0	0	0	0
2	26	52	166	0	0	0	0	0	0	0	0	0	4	1	0	0	0	0	1	18.8707	1	0	0	0	0	0	0	0	0	0	0	0	0	0
2	36	62.5	163	0	0	0	0	0	0	0	0	0	2	2	0	0	0	0	0	23.5237	0	0	0	0	0	0	0	0	0	0	0	0	0	1
2	32	55	156	0	0	0	0	0	0	0	0	0	4	2	0	1	0	1	0	22.6003	1	0	0	0	0	0	0	0	0	0	1	0	0	0
2	54	59	158	0	0	0	0	1	0	0	0	0	4	1	0	1	0	1	1	23.634	1	0	0	0	0	0	0	0	0	0	1	0	0	0
2	32	55	156	0	0	0	0	0	0	0	0	0	4	1	0	0	0	1	0	22.6003	1	0	0	0	0	0	0	0	0	0	1	0	0	0
1	70	59	165	0	0	0	0	0	0	0	0	0	4	1	0	0	0	0	0	21.6713	1	0	0	0	0	0	0	0	0	0	0	0	0	0
1	53	82	172	0	0	0	0	0	0	0	0	0	4	1	0	1	1	0	0	27.7177	1	0	0	0	1	0	0	0	0	0	0	0	0	0
2	53	64	170	0	0	0	0	0	0	0	0	0	4	2	0	1	0	0	0	22.1453	1	0	0	0	0	0	0	0	0	0	0	0	0	0
1	65	81	180	0	0	0	0	0	0	0	0	0	4	1	0	0	0	0	0	25	1	0	0	0	0	0	0	0	0	0	0	0	0	0
1	52	67	168	0	0	0	0	0	0	0	1	0	4	2	0	1	0	0	0	23.7387	1	0	0	0	0	0	0	0	0	0	0	0	0	0
2	56	49	162	0	0	0	0	0	0	0	1	0	2	1	0	0	1	0	0	18.6709	0	0	0	0	1	0	0	0	0	0	0	0	0	1
2	39	55	156	0	0	0	0	0	0	0	1	0	3	1	0	0	0	0	0	22.6003	0	0	0	0	0	0	0	0	0	0	0	0	0	1
2	31	47	158	0	0	0	0	0	0	0	0	0	4	1	0	1	0	0	0	18.8271	1	0	0	0	0	0	0	0	0	0	0	0	0	0
2	77	55	158	0	0	0	1	1	0	0	0	0	4	2	0	0	0	0	0	22.0317	1	0	0	0	0	0	0	0	0	0	0	0	0	0
1	45	80	179	0	0	0	0	0	0	0	0	0	4	2	0	0	0	0	0	24.968	1	0	0	0	0	0	0	0	0	0	0	0	0	0
2	67	40	160	0	0	0	0	0	0	0	0	0	2	2	0	0	0	0	1	15.625	0	0	0	0	0	0	0	0	0	0	0	0	0	1
1	32	63	172	0	0	0	0	0	0	0	0	0	4	1	0	1	5	0	0	21.2953	1	0	0	0	0	0	0	0	1	0	0	0	0	0
2	73	59	160	1	0	0	0	0	0	0	0	0	4	2	0	0	1	0	0	23.0469	1	0	0	0	1	0	0	0	0	0	0	0	0	0
1	60	75	165	0	0	0	0	0	0	0	0	0	4	2	1	0	5	0	0	27.5482	1	0	1	0	0	0	0	0	1	0	0	0	0	0
1	40	63	168	0	0	0	0	0	0	0	0	0	2	1	0	0	0	0	0	22.3214	0	0	0	0	0	0	0	0	0	0	0	0	0	1
1	57	75	173	1	0	0	0	0	0	0	0	0	4	2	0	1	0	0	0	25.0593	1	0	0	0	0	0	0	0	0	0	0	0	0	0
1	49	75	160	0	0	0	0	0	0	0	0	0	3	2	0	0	0	0	0	29.2969	0	0	0	0	0	0	0	0	0	0	0	0	0	1
2	60	51	158	0	0	0	0	0	0	0	0	0	4	2	0	0	0	0	0	20.4294	1	0	0	0	0	0	0	0	0	0	0	0	0	0
2	33	51	163	0	0	0	0	0	0	0	0	0	4	1	0	1	0	0	0	19.1953	1	0	0	0	0	0	0	0	0	0	0	0	0	0
2	66	48	155	0	0	0	0	0	0	0	0	0	2	2	0	0	0	0	0	19.9792	0	0	0	0	0	0	0	0	0	0	0	0	0	1
1	40	61	163	0	0	0	0	0	0	0	0	0	4	2	0	0	5	0	0	22.9591	1	0	0	0	0	0	0	0	1	0	0	0	0	0
1	38	80	173	0	0	0	0	0	0	0	0	0	2	2	0	1	0	0	0	26.7299	0	0	0	0	0	0	0	0	0	0	0	0	0	1
2	40	65	164	0	0	0	1	0	0	0	0	0	4	1	0	1	0	0	0	24.1672	1	0	0	0	0	0	0	0	0	0	0	0	0	0
1	32	65	173	0	0	1	1	0	1	0	0	0	4	1	0	1	5	0	0	21.7181	1	0	0	0	0	0	0	0	1	0	0	0	0	0
1	34	87	174	0	0	0	0	0	0	0	0	0	4	2	0	1	0	0	1	28.7356	1	0	0	0	0	0	0	0	0	0	0	0	0	0
2	53	60	160	0	1	1	1	0	0	0	0	0	4	1	0	0	0	0	0	23.4375	1	0	0	0	0	0	0	0	0	0	0	0	0	0
2	61	57	160	0	0	0	0	0	1	0	0	0	4	2	0	1	0	0	0	22.2656	1	0	0	0	0	0	0	0	0	0	0	0	0	0
2	43	46	152	0	0	0	0	0	0	0	0	0	4	2	0	0	0	1	0	19.91	1	0	0	0	0	0	0	0	0	0	1	0	0	0
2	25	60	164	0	0	0	0	0	0	0	0	0	1	1	0	0	0	0	0	22.3081	0	0	0	0	0	0	0	0	0	0	0	0	0	1
1	32	65	170	0	0	0	0	0	0	0	0	0	4	1	0	1	5	1	0	22.4913	1	0	0	0	0	0	0	0	1	0	1	0	0	0
1	53	70	170	0	0	0	0	0	0	0	0	0	2	2	0	0	0	0	0	24.2215	0	0	0	0	0	0	0	0	0	0	0	0	0	1
1	61	70	173	0	0	1	0	0	0	0	0	0	2	2	0	0	0	0	0	23.3887	0	0	0	0	0	0	0	0	0	0	0	0	0	1
1	49	79	172	0	0	0	0	1	0	0	0	0	4	2	0	0	0	0	0	26.7036	1	0	0	0	0	0	0	0	0	0	0	0	0	0
2	51	55	167	1	0	0	0	1	0	0	0	0	3	1	0	1	0	0	0	19.721	0	0	0	0	0	0	0	0	0	0	0	0	0	1
1	37	90	175	0	0	0	0	0	0	0	0	0	4	1	0	1	5	1	0	29.3878	1	0	0	0	0	0	0	0	1	0	1	0	0	0
1	48	75	168	0	1	0	0	0	0	0	0	0	4	1	0	0	0	0	0	26.5731	1	0	0	0	0	0	0	0	0	0	0	0	0	0
1	42	71	171	0	0	0	0	0	0	0	0	0	4	2	0	0	0	0	0	24.281	1	0	0	0	0	0	0	0	0	0	0	0	0	0
1	37	80	178	0	0	0	0	0	0	0	0	0	4	2	0	1	0	1	0	25.2493	1	0	0	0	0	0	0	0	0	0	1	0	0	0
2	72	50	155	1	0	0	0	0	0	0	0	0	4	1	0	0	0	0	0	20.8117	1	0	0	0	0	0	0	0	0	0	0	0	0	0
2	29	50	160	0	0	0	0	0	0	0	0	0	2	1	0	1	0	0	1	19.5312	0	0	0	0	0	0	0	0	0	0	0	0	0	1
2	53	52	152	0	0	0	0	0	0	0	1	0	4	1	1	0	0	0	0	22.5069	1	0	1	0	0	0	0	0	0	0	0	0	0	0
2	55	56	162	0	0	1	0	0	0	1	0	0	1	2	0	0	0	0	0	21.3382	0	0	0	0	0	0	0	0	0	0	0	0	0	1
2	58	53	164	0	0	0	0	0	0	0	0	0	1	2	0	0	0	0	0	19.7055	0	0	0	0	0	0	0	0	0	0	0	0	0	1
1	59	69	166	1	1	0	0	0	0	0	0	0	1	2	0	0	0	0	0	25.0399	0	0	0	0	0	0	0	0	0	0	0	0	0	1
2	63	61	165	0	0	0	0	0	0	0	0	0	4	2	0	0	1	0	0	22.4059	1	0	0	0	1	0	0	0	0	0	0	0	0	0
1	66	70	175	0	0	0	0	0	0	0	0	0	4	2	0	0	0	0	0	22.8571	1	0	0	0	0	0	0	0	0	0	0	0	0	0
1	73	70	170	0	0	0	0	0	0	0	0	0	4	1	0	0	0	1	0	24.2215	1	0	0	0	0	0	0	0	0	0	1	0	0	0
1	84	50	165	1	0	0	0	0	0	0	0	0	4	1	0	0	0	1	0	18.3655	1	0	0	0	0	0	0	0	0	0	1	0	0	0
1	54	60	170	0	0	0	0	0	0	0	0	0	4	1	0	0	0	0	0	20.7612	1	0	0	0	0	0	0	0	0	0	0	0	0	0
2	55	53	160	0	0	0	0	0	0	0	0	0	4	2	0	0	0	0	0	20.7031	1	0	0	0	0	0	0	0	0	0	0	0	0	0
1	46	60	170	0	0	0	0	0	0	0	0	0	4	2	0	1	5	0	0	20.7612	1	0	0	0	0	0	0	0	1	0	0	0	0	0
1	85	60	167	0	0	0	0	0	0	0	0	0	1	2	0	0	3	0	0	21.5139	0	0	0	0	0	0	0	1	0	0	0	0	0	1
2	39	52	160	0	0	0	0	0	0	0	0	0	4	1	0	0	0	0	0	20.3125	1	0	0	0	0	0	0	0	0	0	0	0	0	0
2	26	45	163	0	0	0	0	0	0	0	0	0	2	1	0	0	0	0	1	16.937	0	0	0	0	0	0	0	0	0	0	0	0	0	1
2	39	50	155	0	0	0	0	0	0	0	0	0	4	1	0	1	1	0	1	20.8117	1	0	0	0	1	0	0	0	0	0	0	0	0	0
2	56	55	160	0	0	0	0	0	0	0	0	0	3	2	0	0	0	0	0	21.4844	0	0	0	0	0	0	0	0	0	0	0	0	0	1
2	68	44	155	1	0	0	1	0	0	0	0	0	1	2	0	0	0	0	0	18.3143	0	0	0	0	0	0	0	0	0	0	0	0	0	1
2	59	70	160	0	0	0	0	0	0	0	0	0	4	2	0	0	0	0	0	27.3438	1	0	0	0	0	0	0	0	0	0	0	0	0	0
1	52	55	170	0	0	0	0	0	0	0	1	0	4	2	0	0	0	0	0	19.0311	1	0	0	0	0	0	0	0	0	0	0	0	0	0
2	29	64	175	0	0	0	0	0	0	0	0	0	4	1	0	1	0	0	0	20.898	1	0	0	0	0	0	0	0	0	0	0	0	0	0
1	24	61	175	0	0	0	0	0	0	0	0	0	4	1	0	0	0	1	0	19.9184	1	0	0	0	0	0	0	0	0	0	1	0	0	0
1	30	80	180	0	0	0	0	0	0	0	0	0	4	1	1	1	0	0	0	24.6914	1	0	1	0	0	0	0	0	0	0	0	0	0	0
1	72	67	169	1	1	1	1	0	0	0	0	0	4	2	1	1	0	0	0	23.4586	1	0	1	0	0	0	0	0	0	0	0	0	0	0
1	61	65	168	0	0	0	0	1	0	0	0	1	3	2	0	0	8	0	0	23.03	0	1	0	0	0	0	0	0	0	1	0	0	0	1
2	33	46	156	0	0	0	0	0	0	0	0	1	1	1	0	0	6	0	0	18.902	0	1	0	0	0	0	1	0	0	0	0	0	0	1
1	61	65	168	0	0	0	0	1	0	0	0	1	2	2	0	0	168	0	0	23.03	0	1	0	0	1	0	1	0	0	1	0	0	0	1
1	63	90	181	0	0	0	0	0	0	0	0	1	1	1	0	0	8	0	0	27.4717	0	1	0	0	0	0	0	0	0	1	0	0	0	1
1	60	65	170	0	0	0	0	0	0	0	0	1	3	2	0	0	2	1	0	22.4913	0	1	0	0	0	1	0	0	0	0	1	0	0	1
1	52	76	170	0	0	0	0	0	1	0	0	1	3	2	0	0	2	2	0	26.2976	0	1	0	0	0	1	0	0	0	0	0	1	0	1
2	19	58	163	0	0	0	0	0	0	0	0	1	1	1	0	0	2	0	0	21.83	0	1	0	0	0	1	0	0	0	0	0	0	0	1
1	54	65	175	0	0	1	1	0	1	0	0	1	4	2	0	0	0	0	0	21.2245	1	1	0	0	0	0	0	0	0	0	0	0	0	0
2	37	53	155	0	0	0	0	0	0	0	0	1	1	1	0	0	0	1	0	22.0604	0	1	0	0	0	0	0	0	0	0	1	0	0	1
2	57	65	159	0	0	0	0	1	1	0	0	1	3	1	0	0	0	0	0	25.711	0	1	0	0	0	0	0	0	0	0	0	0	0	1
1	59	65	170	0	0	0	0	0	0	0	1	1	3	2	0	0	0	1	0	22.4913	0	1	0	0	0	0	0	0	0	0	1	0	0	1
1	34	91	172	0	0	0	0	0	0	0	0	1	3	1	0	1	0	0	0	30.7599	0	1	0	0	0	0	0	0	0	0	0	0	0	1
1	58	70	172	0	0	0	0	0	1	0	0	1	2	1	1	0	1	0	0	23.6614	0	1	1	0	1	0	0	0	0	0	0	0	0	1
1	34	55	170	0	0	0	0	0	0	0	0	1	3	2	0	0	0	0	0	19.0311	0	1	0	0	0	0	0	0	0	0	0	0	0	1
2	44	65	160	0	0	0	0	0	0	0	0	1	1	1	0	0	0	0	0	25.3906	0	1	0	0	0	0	0	0	0	0	0	0	0	1
1	64	90	181	0	0	0	0	0	0	0	0	1	2	2	2	0	0	0	0	27.4717	0	1	0	1	0	0	0	0	0	0	0	0	0	1
1	41	68	166	0	0	0	0	0	0	0	0	1	1	1	0	0	1	0	0	24.677	0	1	0	0	1	0	0	0	0	0	0	0	0	1
2	38	70	160	0	0	0	0	0	0	0	0	1	2	1	0	0	0	0	0	27.3438	0	1	0	0	0	0	0	0	0	0	0	0	0	1
1	38	70	175	0	0	0	0	0	0	0	0	1	1	2	0	0	0	0	0	22.8571	0	1	0	0	0	0	0	0	0	0	0	0	0	1
1	53	75	170	0	0	0	0	0	0	0	0	1	1	1	0	0	0	0	1	25.9516	0	1	0	0	0	0	0	0	0	0	0	0	0	1
1	55	65	175	0	0	0	0	0	0	0	0	1	2	1	0	1	0	0	0	21.2245	0	1	0	0	0	0	0	0	0	0	0	0	0	1
2	41	52	158	0	0	0	0	0	0	0	0	1	2	1	0	0	0	0	0	20.83	0	1	0	0	0	0	0	0	0	0	0	0	0	1
2	36	70	158	0	0	0	0	0	0	0	0	1	1	1	0	0	0	0	0	28.0404	0	1	0	0	0	0	0	0	0	0	0	0	0	1
2	61	55	160	1	0	0	0	0	0	0	0	1	1	1	0	0	3	1	0	21.4844	0	1	0	0	0	0	0	1	0	0	1	0	0	1
2	51	50	156	0	0	0	0	0	0	0	0	1	2	1	1	0	0	0	0	20.5457	0	1	1	0	0	0	0	0	0	0	0	0	0	1
2	46	56	158	0	0	1	0	0	0	0	0	1	1	1	0	0	0	0	0	22.4323	0	1	0	0	0	0	0	0	0	0	0	0	0	1
2	49	58	155	0	0	0	0	0	0	1	0	1	2	1	0	0	0	0	0	24.1415	0	1	0	0	0	0	0	0	0	0	0	0	0	1
2	56	57	158	0	0	0	0	0	0	0	0	1	2	1	0	0	0	0	0	22.8329	0	1	0	0	0	0	0	0	0	0	0	0	0	1
1	46	60	162	0	0	0	0	0	0	0	0	1	1	2	0	0	0	0	0	22.8624	0	1	0	0	0	0	0	0	0	0	0	0	0	1
2	43	50	160	0	0	0	0	0	0	0	0	1	1	1	0	0	0	0	0	19.5312	0	1	0	0	0	0	0	0	0	0	0	0	0	1
2	60	65	165	1	0	0	0	0	0	0	0	1	1	1	0	0	3	0	0	23.8751	0	1	0	0	0	0	0	1	0	0	0	0	0	1
1	52	70	172	0	0	0	0	0	0	0	0	1	4	1	0	0	0	1	0	23.6614	1	1	0	0	0	0	0	0	0	0	1	0	0	0
1	61	62	168	0	0	0	0	0	0	1	0	1	1	1	0	0	0	0	0	21.9671	0	1	0	0	0	0	0	0	0	0	0	0	0	1
1	52	70	172	0	0	0	0	0	0	0	0	1	2	1	0	0	0	0	0	23.6614	0	1	0	0	0	0	0	0	0	0	0	0	0	1
1	48	75	165	0	0	0	0	1	0	0	0	1	1	2	0	0	0	0	0	27.5482	0	1	0	0	0	0	0	0	0	0	0	0	0	1
2	50	53	160	0	0	0	0	0	0	0	0	1	4	1	0	0	0	0	0	20.7031	1	1	0	0	0	0	0	0	0	0	0	0	0	0
2	53	60	165	0	0	0	0	0	1	0	0	1	1	2	0	1	0	0	0	22.0386	0	1	0	0	0	0	0	0	0	0	0	0	0	1
1	60	65	170	0	0	0	0	0	0	0	0	1	1	1	0	0	0	0	0	22.4913	0	1	0	0	0	0	0	0	0	0	0	0	0	1
2	47	55	160	0	0	0	0	0	0	0	0	1	1	1	0	0	1	0	0	21.4844	0	1	0	0	1	0	0	0	0	0	0	0	0	1
1	29	56	163	0	1	0	0	0	0	0	0	1	1	1	0	0	0	0	0	21.0772	0	1	0	0	0	0	0	0	0	0	0	0	0	1
1	61	80	176	1	1	1	1	0	0	0	0	1	1	2	0	0	1	0	0	25.8264	0	1	0	0	1	0	0	0	0	0	0	0	0	1
1	43	60	168	0	0	0	0	1	0	0	0	1	1	1	0	0	3	0	0	21.2585	0	1	0	0	0	0	0	1	0	0	0	0	0	1
2	30	52	155	0	0	0	0	0	0	0	0	1	1	1	0	0	0	0	0	21.6441	0	1	0	0	0	0	0	0	0	0	0	0	0	1
2	53	55	158	0	0	0	1	0	0	0	0	1	2	2	1	0	0	0	0	22.0317	0	1	1	0	0	0	0	0	0	0	0	0	0	1
2	37	49	158	0	0	0	0	0	0	0	0	1	1	1	0	0	0	0	0	19.6283	0	1	0	0	0	0	0	0	0	0	0	0	0	1
2	65	52	157	0	0	0	0	0	0	0	0	1	1	2	0	1	1	1	0	21.0962	0	1	0	0	1	0	0	0	0	0	1	0	0	1
2	62	60	164	0	0	0	0	0	0	0	0	1	1	2	0	0	0	0	0	22.3081	0	1	0	0	0	0	0	0	0	0	0	0	0	1
2	29	57	158	0	0	0	0	0	0	0	0	1	1	1	0	0	0	0	0	22.8329	0	1	0	0	0	0	0	0	0	0	0	0	0	1
2	49	55	163	1	0	0	0	0	0	0	0	1	1	2	0	0	0	0	0	20.7008	0	1	0	0	0	0	0	0	0	0	0	0	0	1
2	52	50	160	0	0	0	0	0	0	1	0	1	1	1	0	0	0	0	0	19.5312	0	1	0	0	0	0	0	0	0	0	0	0	0	1
2	56	60	158	0	0	1	1	0	0	0	0	1	2	1	0	0	0	0	0	24.0346	0	1	0	0	0	0	0	0	0	0	0	0	0	1
1	63	65	165	0	0	0	0	0	0	0	0	1	1	2	0	0	0	0	0	23.8751	0	1	0	0	0	0	0	0	0	0	0	0	0	1
2	34	48	158	0	0	0	0	1	0	1	0	1	1	1	0	0	0	0	0	19.2277	0	1	0	0	0	0	0	0	0	0	0	0	0	1
2	39	57	160	0	0	0	0	0	0	0	0	1	1	1	0	0	1	0	0	22.2656	0	1	0	0	1	0	0	0	0	0	0	0	0	1
2	56	70	160	0	0	0	0	0	0	0	0	1	2	2	1	1	0	0	0	27.3438	0	1	1	0	0	0	0	0	0	0	0	0	0	1
1	45	78	173	1	0	0	0	0	0	0	0	1	1	1	0	0	0	0	0	26.0617	0	1	0	0	0	0	0	0	0	0	0	0	0	1
2	57	73	167	0	0	0	0	0	0	0	0	1	4	2	0	0	1	0	0	26.1752	1	1	0	0	1	0	0	0	0	0	0	0	0	0
2	43	50	160	1	0	1	0	0	0	0	0	1	1	1	0	1	0	0	0	19.5312	0	1	0	0	0	0	0	0	0	0	0	0	0	1
1	51	60	153	0	0	0	0	0	0	0	0	1	1	2	0	0	0	0	0	25.6312	0	1	0	0	0	0	0	0	0	0	0	0	0	1
2	39	43	158	0	0	0	0	0	0	0	0	1	1	1	0	0	0	0	0	17.2248	0	1	0	0	0	0	0	0	0	0	0	0	0	1
2	36	55	164	0	0	0	0	0	0	0	0	1	1	1	0	0	0	0	0	20.4491	0	1	0	0	0	0	0	0	0	0	0	0	0	1
1	59	60	168	1	0	1	0	0	0	0	0	1	1	2	0	0	1	0	0	21.2585	0	1	0	0	1	0	0	0	0	0	0	0	0	1
2	53	56	158	1	0	0	0	0	0	0	0	1	1	1	0	0	1	0	0	22.4323	0	1	0	0	1	0	0	0	0	0	0	0	0	1
2	51	72	160	0	0	0	0	0	0	0	0	1	1	1	0	0	0	0	0	28.125	0	1	0	0	0	0	0	0	0	0	0	0	0	1
1	52	87	179	0	0	1	0	0	1	0	0	1	2	1	0	0	0	0	0	27.1527	0	1	0	0	0	0	0	0	0	0	0	0	0	1
2	62	55	158	0	0	0	0	0	0	0	0	1	1	1	0	0	12	0	0	22.0317	0	1	0	0	1	1	0	0	0	0	0	0	0	1
2	35	56	165	0	0	0	0	0	0	0	0	1	2	1	0	0	0	0	0	20.5693	0	1	0	0	0	0	0	0	0	0	0	0	0	1
2	26	46	160	0	0	0	0	0	0	0	0	1	1	1	0	0	0	0	0	17.9688	0	1	0	0	0	0	0	0	0	0	0	0	0	1
2	66	70	174	1	0	0	1	0	0	0	0	1	4	1	1	0	0	0	0	23.1206	1	1	1	0	0	0	0	0	0	0	0	0	0	0
1	42	72	170	0	0	0	0	1	0	0	0	1	1	2	0	0	1	0	0	24.9135	0	1	0	0	1	0	0	0	0	0	0	0	0	1
1	36	65	175	0	0	0	0	0	0	0	0	1	1	1	0	0	0	0	0	21.2245	0	1	0	0	0	0	0	0	0	0	0	0	0	1
2	60	60	154	1	0	0	0	0	0	1	0	1	2	2	1	0	0	0	0	25.2994	0	1	1	0	0	0	0	0	0	0	0	0	0	1
1	35	80	172	0	0	0	0	0	0	0	0	1	2	2	0	0	0	0	0	27.0416	0	1	0	0	0	0	0	0	0	0	0	0	0	1
2	29	50	150	0	0	0	0	0	0	0	0	1	2	1	0	0	1	0	0	22.2222	0	1	0	0	1	0	0	0	0	0	0	0	0	1
1	64	65	171	0	0	0	1	0	0	0	0	1	3	2	0	1	0	0	0	22.2291	0	1	0	0	0	0	0	0	0	0	0	0	0	1
2	45	79	165	0	0	0	1	0	0	0	0	1	1	2	0	0	0	0	0	29.0174	0	1	0	0	0	0	0	0	0	0	0	0	0	1
1	59	75	170	1	0	0	0	0	0	1	0	1	1	2	0	0	0	0	0	25.9516	0	1	0	0	0	0	0	0	0	0	0	0	0	1
2	38	52	165	0	0	0	0	0	0	0	0	1	1	2	0	0	0	0	0	19.1001	0	1	0	0	0	0	0	0	0	0	0	0	0	1
2	59	40	157	0	0	0	0	0	0	0	0	1	2	2	2	0	0	0	0	16.2278	0	1	0	1	0	0	0	0	0	0	0	0	0	1
1	46	70	175	0	0	0	0	0	0	0	0	1	4	2	0	1	0	0	0	22.8571	1	1	0	0	0	0	0	0	0	0	0	0	0	0
1	44	68	170	0	0	0	0	0	0	0	0	1	1	2	0	0	0	0	0	23.5294	0	1	0	0	0	0	0	0	0	0	0	0	0	1
1	51	72	175	0	0	0	0	0	0	0	0	1	4	1	1	0	12	0	0	23.5102	1	1	1	0	1	1	0	0	0	0	0	0	0	0
2	48	58	163	0	0	0	0	0	0	0	0	1	2	1	0	0	0	0	0	21.83	0	1	0	0	0	0	0	0	0	0	0	0	0	1
2	73	62.5	162	0	0	0	0	0	0	0	0	1	2	2	0	1	0	0	0	23.815	0	1	0	0	0	0	0	0	0	0	0	0	0	1
2	57	72	155	1	0	0	0	0	0	0	0	1	4	1	1	0	1	0	0	29.9688	1	1	1	0	1	0	0	0	0	0	0	0	0	0
1	53	85	180	0	0	0	0	0	0	0	0	1	4	1	0	1	0	0	0	26.2346	1	1	0	0	0	0	0	0	0	0	0	0	0	0
2	62	69	165	0	0	0	0	0	0	0	0	1	1	1	0	0	0	0	0	25.3444	0	1	0	0	0	0	0	0	0	0	0	0	0	1
2	65	65	160	0	0	0	0	0	0	0	0	1	1	1	1	0	1	2	0	25.3906	0	1	1	0	1	0	0	0	0	0	0	1	0	1
2	41	45	159	0	0	0	0	0	0	0	0	1	3	1	0	0	0	0	0	17.7999	0	1	0	0	0	0	0	0	0	0	0	0	0	1
2	31	52	163	0	0	0	0	0	0	0	0	1	1	2	0	0	0	0	0	19.5717	0	1	0	0	0	0	0	0	0	0	0	0	0	1
2	74	45	147	1	1	0	0	0	1	0	0	1	3	1	0	0	1	0	0	20.8247	0	1	0	0	1	0	0	0	0	0	0	0	0	1
1	34	75	183	0	0	0	0	0	0	0	0	1	1	2	0	0	0	0	0	22.3954	0	1	0	0	0	0	0	0	0	0	0	0	0	1
1	33	63	175	0	0	0	0	0	0	0	0	1	1	1	0	0	0	0	0	20.5714	0	1	0	0	0	0	0	0	0	0	0	0	0	1
2	55	54	160	0	0	0	0	0	0	0	0	1	1	1	0	0	1	0	0	21.0938	0	1	0	0	1	0	0	0	0	0	0	0	0	1
2	53	65	167	0	0	0	0	0	0	0	0	1	3	2	0	0	0	0	0	23.3067	0	1	0	0	0	0	0	0	0	0	0	0	0	1
1	63	72	167	1	0	0	0	0	0	0	0	1	1	2	0	0	1	0	0	25.8166	0	1	0	0	1	0	0	0	0	0	0	0	0	1
1	49	75	173	0	0	0	0	0	0	0	0	1	1	2	0	1	0	0	0	25.0593	0	1	0	0	0	0	0	0	0	0	0	0	0	1
1	84	55	150	0	0	0	1	0	0	0	0	1	4	1	0	0	3	0	0	24.4444	1	1	0	0	0	0	0	1	0	0	0	0	0	0
2	28	48	156	0	0	0	0	0	0	0	0	1	1	1	0	0	0	0	0	19.7239	0	1	0	0	0	0	0	0	0	0	0	0	0	1
1	42	77	172	1	0	0	0	0	0	0	0	1	1	1	0	0	0	0	0	26.0276	0	1	0	0	0	0	0	0	0	0	0	0	0	1
2	54	50	169	0	0	0	0	0	0	0	0	1	2	2	0	1	0	0	0	17.5064	0	1	0	0	0	0	0	0	0	0	0	0	0	1
2	43	54	158	1	0	0	0	0	0	1	0	1	1	1	0	0	0	0	0	21.6311	0	1	0	0	0	0	0	0	0	0	0	0	0	1
1	47	70	172	0	0	0	0	0	0	0	0	1	1	2	0	1	3	0	0	23.6614	0	1	0	0	0	0	0	1	0	0	0	0	0	1
2	50	50	158	0	0	0	0	0	0	1	0	1	1	1	0	0	0	0	0	20.0288	0	1	0	0	0	0	0	0	0	0	0	0	0	1
1	67	61	165	1	0	0	0	0	0	0	1	1	1	2	0	0	3	1	0	22.4059	0	1	0	0	0	0	0	1	0	0	1	0	0	1
1	40	71	168	1	0	0	0	0	0	0	0	1	2	1	0	1	0	1	0	25.1559	0	1	0	0	0	0	0	0	0	0	1	0	0	1
2	44	65	159	0	0	0	0	0	0	0	0	1	1	2	0	0	0	1	0	25.711	0	1	0	0	0	0	0	0	0	0	1	0	0	1
2	56	67	162	0	0	0	0	0	1	1	0	1	4	2	0	0	0	0	0	25.5296	1	1	0	0	0	0	0	0	0	0	0	0	0	0
1	53	68	170	0	0	0	0	0	0	0	0	1	2	2	0	0	0	0	0	23.5294	0	1	0	0	0	0	0	0	0	0	0	0	0	1
1	60	73	178	0	0	0	0	0	0	0	0	1	2	2	0	1	0	0	0	23.04	0	1	0	0	0	0	0	0	0	0	0	0	0	1
1	63	70	172	0	0	0	0	0	0	0	0	1	3	2	0	0	0	0	0	23.6614	0	1	0	0	0	0	0	0	0	0	0	0	0	1
2	26	52	160	0	0	0	0	0	0	0	0	1	1	1	0	0	0	0	0	20.3125	0	1	0	0	0	0	0	0	0	0	0	0	0	1
2	43	54	155	0	0	0	0	0	0	0	0	1	2	1	0	0	0	1	0	22.4766	0	1	0	0	0	0	0	0	0	0	1	0	0	1
1	58	67	165	0	0	0	1	0	0	0	0	1	3	2	0	1	0	0	1	24.6097	0	1	0	0	0	0	0	0	0	0	0	0	0	1
1	60	63	175	0	1	0	0	0	0	0	0	1	4	2	0	0	0	0	0	20.5714	1	1	0	0	0	0	0	0	0	0	0	0	0	0
2	42	64	170	0	0	0	0	0	0	0	0	1	1	2	0	0	1	0	0	22.1453	0	1	0	0	1	0	0	0	0	0	0	0	0	1
2	46	58	162	0	0	0	0	0	0	0	1	1	4	2	0	1	0	0	0	22.1003	1	1	0	0	0	0	0	0	0	0	0	0	0	0
2	57	50	157	0	0	1	0	0	0	0	0	1	1	2	0	1	1	0	0	20.2848	0	1	0	0	1	0	0	0	0	0	0	0	0	1
2	68	67	159	0	0	0	0	0	1	0	0	1	1	2	0	0	0	0	0	26.5021	0	1	0	0	0	0	0	0	0	0	0	0	0	1
1	44	60	168	0	0	0	1	0	0	0	0	1	2	2	0	1	3	0	0	21.2585	0	1	0	0	0	0	0	1	0	0	0	0	0	1
1	36	80	172	0	0	0	0	0	0	0	0	1	2	2	0	1	0	0	0	27.0416	0	1	0	0	0	0	0	0	0	0	0	0	0	1
2	34	60	155	1	0	0	0	1	0	1	0	1	3	2	0	0	0	0	0	24.974	0	1	0	0	0	0	0	0	0	0	0	0	0	1
2	47	54	161	0	0	0	0	0	0	0	0	1	2	1	0	0	0	0	0	20.8325	0	1	0	0	0	0	0	0	0	0	0	0	0	1
1	48	75	168	0	0	0	0	0	0	0	0	1	3	1	0	0	0	0	0	26.5731	0	1	0	0	0	0	0	0	0	0	0	0	0	1
2	45	50	160	0	0	0	0	0	0	0	0	1	1	1	0	0	0	0	0	19.5312	0	1	0	0	0	0	0	0	0	0	0	0	0	1
1	61	53	165	0	0	0	0	0	0	0	1	1	3	2	0	0	0	0	0	19.4674	0	1	0	0	0	0	0	0	0	0	0	0	0	1
2	44	57.4	162	0	0	0	0	0	0	0	0	1	2	2	0	0	0	0	0	21.8717	0	1	0	0	0	0	0	0	0	0	0	0	0	1
2	36	55	168	0	0	0	0	0	0	0	0	1	4	1	0	0	1	0	1	19.487	1	1	0	0	1	0	0	0	0	0	0	0	0	0
1	33	65	170	0	0	0	0	0	0	0	0	1	2	1	0	0	0	0	0	22.4913	0	1	0	0	0	0	0	0	0	0	0	0	0	1
1	63	70	166	0	0	1	0	0	1	0	1	1	4	2	0	1	0	1 2	0	25.4028	1	1	0	0	0	0	0	0	0	0	1	1	0	0
2	58	57	163	0	0	0	0	0	0	0	0	1	3	2	0	0	0	0	0	21.4536	0	1	0	0	0	0	0	0	0	0	0	0	0	1
1	45	65	173	0	0	0	0	0	0	0	0	1	4	2	0	0	0	0	0	21.7181	1	1	0	0	0	0	0	0	0	0	0	0	0	0
1	64	60	160	0	0	0	0	0	0	0	0	1	3	2	0	1	0	1	0	23.4375	0	1	0	0	0	0	0	0	0	0	1	0	0	1
1	43	70	170	0	0	0	0	0	0	0	0	1	1	2	0	1	5	0	0	24.2215	0	1	0	0	0	0	0	0	1	0	0	0	0	1
1	44	83	178	0	0	0	0	0	0	0	0	1	4	1	0	0	0	0	0	26.1962	1	1	0	0	0	0	0	0	0	0	0	0	0	0
1	31	63	170	0	0	0	0	0	0	0	0	1	4	2	0	0	0	0	0	21.7993	1	1	0	0	0	0	0	0	0	0	0	0	0	0
1	61	67	172	0	0	0	0	0	0	1	0	1	1	2	0	0	1	0	0	22.6474	0	1	0	0	1	0	0	0	0	0	0	0	0	1
1	37	68	175	0	0	0	0	0	0	0	0	1	4	1	0	1	0	0	1	22.2041	1	1	0	0	0	0	0	0	0	0	0	0	0	0
1	32	68	175	0	0	0	0	0	0	0	0	1	1	1	0	0	0	0	0	22.2041	0	1	0	0	0	0	0	0	0	0	0	0	0	1
1	42	75	180	0	0	0	0	0	0	0	0	1	3	2	0	1	0	0	0	23.1481	0	1	0	0	0	0	0	0	0	0	0	0	0	1
1	66	68	160	0	0	0	0	1	0	0	0	1	4	2	0	0	0	0	0	26.5625	1	1	0	0	0	0	0	0	0	0	0	0	0	0
2	39	57	160	0	0	0	0	0	0	0	0	1	2	1	0	0	1	0	0	22.2656	0	1	0	0	1	0	0	0	0	0	0	0	0	1
1	52	59	157	0	0	0	0	0	0	0	0	1	4	1	0	0	0	0	0	23.9361	1	1	0	0	0	0	0	0	0	0	0	0	0	0
1	67	70	170	0	0	0	0	1	0	0	0	1	2	2	1	0	0	0	0	24.2215	0	1	1	0	0	0	0	0	0	0	0	0	0	1
1	44	71	166	0	0	1	0	0	0	0	0	1	2	2	0	1	0	0	0	25.7657	0	1	0	0	0	0	0	0	0	0	0	0	0	1
1	63	66	162	1	0	1	1	0	0	0	0	1	1	2	0	0	0	0	0	25.1486	0	1	0	0	0	0	0	0	0	0	0	0	0	1
2	56	53	155	0	0	1	0	0	0	1	0	1	1	1	0	0	0	1	1	22.0604	0	1	0	0	0	0	0	0	0	0	1	0	0	1
1	63	76	179	0	0	0	0	0	0	0	0	1	3	2	0	0	0	0	0	23.7196	0	1	0	0	0	0	0	0	0	0	0	0	0	1
2	51	60	156	1	0	1	0	0	0	0	0	1	1	2	0	0	0	1	0	24.6548	0	1	0	0	0	0	0	0	0	0	1	0	0	1
2	69	55	153	0	0	0	0	0	0	0	0	1	4	2	0	0	5	0	0	23.4952	1	1	0	0	0	0	0	0	1	0	0	0	0	0
1	43	75	185	1	0	0	0	0	0	0	0	1	2	2	0	0	0	0	0	21.9138	0	1	0	0	0	0	0	0	0	0	0	0	0	1
2	35	47	160	0	0	0	0	0	0	0	0	1	2	2	0	0	0	0	0	18.3594	0	1	0	0	0	0	0	0	0	0	0	0	0	1
2	26	54	152	0	0	0	0	0	0	0	0	1	1	1	0	0	0	0	0	23.3726	0	1	0	0	0	0	0	0	0	0	0	0	0	1
1	46	75	175	0	0	0	0	0	0	0	0	1	1	1	0	0	0	0	0	24.4898	0	1	0	0	0	0	0	0	0	0	0	0	0	1
1	67	70	160	0	0	0	0	0	0	0	0	1	1	1	0	1	0	0	0	27.3438	0	1	0	0	0	0	0	0	0	0	0	0	0	1
2	53	59	166	0	0	0	0	0	0	0	0	1	4	1	0	0	1	0	0	21.4109	1	1	0	0	1	0	0	0	0	0	0	0	0	0
1	68	60	160	0	0	0	0	0	0	0	0	1	4	2	0	0	0	1	0	23.4375	1	1	0	0	0	0	0	0	0	0	1	0	0	0
1	40	76	175	0	0	0	0	0	0	0	0	1	2	2	0	0	0	0	0	24.8163	0	1	0	0	0	0	0	0	0	0	0	0	0	1
1	56	60	161	0	0	0	0	0	0	0	0	1	3	2	0	0	0	0	0	23.1473	0	1	0	0	0	0	0	0	0	0	0	0	0	1
1	34	73	170	0	0	0	0	0	0	0	0	1	1	1	0	1	0	0	0	25.2595	0	1	0	0	0	0	0	0	0	0	0	0	0	1
2	44	70	160	0	0	0	0	0	0	0	0	1	2	1	0	0	1	0	0	27.3438	0	1	0	0	1	0	0	0	0	0	0	0	0	1
2	31	61	156	0	0	0	0	0	0	0	0	1	1	1	0	0	0	0	0	25.0657	0	1	0	0	0	0	0	0	0	0	0	0	0	1
2	59	65	162	0	0	0	0	0	0	1	0	1	2	2	0	0	0	1	0	24.7676	0	1	0	0	0	0	0	0	0	0	1	0	0	1
1	45	65	176	0	0	0	0	0	0	0	0	1	3	1	0	0	1	0	1	20.984	0	1	0	0	1	0	0	0	0	0	0	0	0	1
1	60	71	170	0	0	0	0	0	0	0	0	1	3	2	0	1	0	0	0	24.5675	0	1	0	0	0	0	0	0	0	0	0	0	0	1
1	20	55	160	0	0	0	0	0	0	0	0	1	1	1	0	0	0	0	0	21.4844	0	1	0	0	0	0	0	0	0	0	0	0	0	1
2	44	48	170	0	0	0	0	0	0	0	1	1	3	1	0	1	1	0	0	16.609	0	1	0	0	1	0	0	0	0	0	0	0	0	1
1	47	77	167	1	1	0	1	0	0	0	1	1	3	2	0	0	0	0	0	27.6095	0	1	0	0	0	0	0	0	0	0	0	0	0	1
1	68	60	170	0	0	0	0	1	0	0	0	1	1	1	0	0	1	0	0	20.7612	0	1	0	0	1	0	0	0	0	0	0	0	0	1
2	39	53	163	0	0	0	0	0	0	0	0	1	1	1	0	0	0	0	0	19.9481	0	1	0	0	0	0	0	0	0	0	0	0	0	1
1	40	85	182	0	0	0	0	0	0	0	0	1	2	1	0	0	0	0	0	25.6612	0	1	0	0	0	0	0	0	0	0	0	0	0	1
2	25	60	165	0	0	0	0	0	0	0	0	1	1	1	0	1	0	0	0	22.0386	0	1	0	0	0	0	0	0	0	0	0	0	0	1
1	57	75	170	0	0	0	0	0	0	0	0	1	2	2	0	0	0	0	0	25.9516	0	1	0	0	0	0	0	0	0	0	0	0	0	1
1	73	60	166	0	0	0	1	0	0	0	0	1	2	1	0	0	0	0	0	21.7738	0	1	0	0	0	0	0	0	0	0	0	0	0	1
2	35	47	160	0	0	0	0	0	0	0	0	1	2	2	0	0	0	0	1	18.3594	0	1	0	0	0	0	0	0	0	0	0	0	0	1
1	78	60	164	0	0	0	0	0	0	0	0	1	1	1	1	0	0	0	0	22.3081	0	1	1	0	0	0	0	0	0	0	0	0	0	1
1	53	65	178	0	1	0	0	0	1	0	0	1	3	1	1	0	0	0	0	20.5151	0	1	1	0	0	0	0	0	0	0	0	0	0	1
2	31	51	162	0	0	0	0	0	0	0	0	1	2	1	0	0	0	0	0	19.433	0	1	0	0	0	0	0	0	0	0	0	0	0	1
1	28	65	175	0	0	0	0	0	0	0	0	1	4	1	1	0	5	0	0	21.2245	1	1	1	0	0	0	0	0	1	0	0	0	0	0
1	29	79	170	0	0	0	0	1	0	0	0	1	2	2	0	0	0	1	0	27.3356	0	1	0	0	0	0	0	0	0	0	1	0	0	1
2	26	42	159	0	0	0	0	0	0	1	0	1	2	1	0	0	0	0	0	16.6133	0	1	0	0	0	0	0	0	0	0	0	0	0	1
2	55	50	160	0	0	0	0	1	0	1	0	1	1	1	0	0	0	0	0	19.5312	0	1	0	0	0	0	0	0	0	0	0	0	0	1
2	30	50	150	0	0	0	0	0	0	1	0	1	3	1	0	0	0	0	0	22.2222	0	1	0	0	0	0	0	0	0	0	0	0	0	1
1	38	60	174	0	0	0	0	0	0	0	0	1	1	2	0	0	1	0	0	19.8177	0	1	0	0	1	0	0	0	0	0	0	0	0	1
2	55	50	158	0	0	0	0	0	0	0	0	1	3	1	0	0	1	0	0	20.0288	0	1	0	0	1	0	0	0	0	0	0	0	0	1
2	68	46	156	0	0	0	0	1	1	0	0	1	4	1	1	0	0	0	0	18.902	1	1	1	0	0	0	0	0	0	0	0	0	0	0
1	60	65	170	0	0	0	0	0	0	0	0	1	1	2	0	0	3	0	1	22.4913	0	1	0	0	0	0	0	1	0	0	0	0	0	1
1	36	55	173	0	0	0	0	0	0	0	0	1	2	1	0	0	0	0	0	18.3768	0	1	0	0	0	0	0	0	0	0	0	0	0	1
2	51	55	165	0	0	0	0	0	0	0	0	1	2	1	0	0	0	0	0	20.202	0	1	0	0	0	0	0	0	0	0	0	0	0	1
2	59	60	155	1	0	1	0	0	0	0	0	1	1	2	0	0	5	1	0	24.974	0	1	0	0	0	0	0	0	1	0	1	0	0	1
1	45	70	174	0	0	0	0	0	0	0	0	1	2	2	1	0	0	0	0	23.1206	0	1	1	0	0	0	0	0	0	0	0	0	0	1
1	52	71	173	0	0	0	0	0	1	0	0	1	1	1	0	0	0	0	0	23.7228	0	1	0	0	0	0	0	0	0	0	0	0	0	1
1	60	60	165	0	0	0	0	0	0	0	0	1	3	2	1	0	0	0	0	22.0386	0	1	1	0	0	0	0	0	0	0	0	0	0	1
2	58	60	164	0	0	0	0	0	0	0	0	1	4	1	0	0	1	0	0	22.3081	1	1	0	0	1	0	0	0	0	0	0	0	0	0
1	67	60	162	1	0	0	0	0	0	0	0	1	3	2	0	0	0	0	0	22.8624	0	1	0	0	0	0	0	0	0	0	0	0	0	1
1	41	80	174	0	0	0	0	0	1	0	0	1	2	1	0	0	0	0	1	26.4236	0	1	0	0	0	0	0	0	0	0	0	0	0	1
2	65	55	148	0	0	0	0	0	0	1	1	1	4	2	1	0	0	0	0	25.1096	1	1	1	0	0	0	0	0	0	0	0	0	0	0
2	69	60	164	0	0	0	0	1	0	0	0	1	2	2	0	0	1	0	0	22.3081	0	1	0	0	1	0	0	0	0	0	0	0	0	1
2	49	60	165	0	0	0	0	0	0	0	0	1	4	1	0	1	0	0	0	22.0386	1	1	0	0	0	0	0	0	0	0	0	0	0	0
2	68	39	152	0	0	0	0	1	0	0	0	1	2	2	0	0	0	0	0	16.8802	0	1	0	0	0	0	0	0	0	0	0	0	0	1
2	54	60	153	0	0	0	0	0	0	0	0	1	1	1	0	0	1	0	0	25.6312	0	1	0	0	1	0	0	0	0	0	0	0	0	1
2	44	57	157	0	0	0	0	0	0	0	0	1	1	2	0	0	0	0	1	23.1247	0	1	0	0	0	0	0	0	0	0	0	0	0	1
2	64	62	155	1	0	0	1	0	0	0	0	1	2	2	0	1	0	0	0	25.8065	0	1	0	0	0	0	0	0	0	0	0	0	0	1
1	59	69	166	1	1	0	0	0	0	0	0	2	2	2	0	0	6	0	0	25.0399	0	1	0	0	0	0	1	0	0	0	0	0	0	1
2	50	67	150	0	0	0	0	0	1	0	0	2	4	1	0	1	16	1	0	29.7778	1	1	0	0	0	0	1	0	0	0	1	0	0	0
1	52	55	170	0	0	0	0	0	0	0	0	2	3	1	1	0	6	0	0	19.0311	0	1	1	0	0	0	1	0	0	0	0	0	0	1
1	58	70	172	0	0	0	0	1	0	0	0	2	3	1	0	0	8	0	0	23.6614	0	1	0	0	0	0	0	0	0	1	0	0	0	1
1	45	75	174	0	0	0	0	0	0	0	0	2	3	1	0	0	6	0	0	24.7721	0	1	0	0	0	0	1	0	0	0	0	0	0	1
1	44	68	170	0	0	0	0	0	0	0	0	2	2	1	0	0	6	0	0	23.5294	0	1	0	0	0	0	1	0	0	0	0	0	0	1
2	52	60	160	0	0	1	0	0	0	0	0	2	4	1	0	0	6	0	0	23.4375	1	1	0	0	0	0	1	0	0	0	0	0	0	0
2	57	45	155	0	0	0	0	0	0	0	0	2	3	1	0	0	16	0	0	18.7305	0	1	0	0	1	0	1	0	0	0	0	0	0	1
1	32	80	172	0	0	0	0	0	1	0	0	2	2	1	0	0	0	0	0	27.0416	0	1	0	0	0	0	0	0	0	0	0	0	0	1
1	60	60	165	0	0	0	0	0	0	0	0	2	2	2	0	0	0	0	0	22.0386	0	1	0	0	0	0	0	0	0	0	0	0	0	1
1	76	68	168	1	0	1	1	0	0	0	0	2	3	2	0	0	2	2	0	24.093	0	1	0	0	0	1	0	0	0	0	0	1	0	1
2	55	42	158	0	0	0	0	0	0	0	0	2	1	1	0	0	0	0	0	16.8242	0	1	0	0	0	0	0	0	0	0	0	0	0	1
1	60	59	170	0	0	0	0	0	0	0	0	2	2	1	0	0	1	1	0	20.4152	0	1	0	0	1	0	0	0	0	0	1	0	0	1
1	25	53	177	0	0	0	0	0	0	0	0	2	1	1	0	0	0	0	0	16.9172	0	1	0	0	0	0	0	0	0	0	0	0	0	1
1	37	61	163	1	0	0	0	0	0	0	0	2	2	1	0	1	0	45	0	22.9591	0	1	0	0	0	0	0	0	0	0	0	0	1	1
1	45	80	175	0	0	0	0	0	0	1	0	2	3	1	0	0	0	0	0	26.1224	0	1	0	0	0	0	0	0	0	0	0	0	0	1
2	19	57	165	0	0	0	1	0	0	0	0	2	4	1	0	0	0	0	0	20.9366	1	1	0	0	0	0	0	0	0	0	0	0	0	0
1	66	74	175	1	0	0	0	0	0	0	0	2	1	1	0	0	0	0	0	24.1633	0	1	0	0	0	0	0	0	0	0	0	0	0	1
2	64	50	160	0	0	0	0	0	0	0	0	2	4	2	0	0	0	0	0	19.5312	1	1	0	0	0	0	0	0	0	0	0	0	0	0
2	42	60	158	0	0	0	0	0	0	0	0	2	2	1	0	0	0	0	0	24.0346	0	1	0	0	0	0	0	0	0	0	0	0	0	1
1	58	70	170	0	0	0	0	1	0	0	0	2	4	1	0	0	0	0	0	24.2215	1	1	0	0	0	0	0	0	0	0	0	0	0	0
1	40	61	170	0	0	0	0	0	0	0	0	2	2	1	0	0	0	0	0	21.1073	0	1	0	0	0	0	0	0	0	0	0	0	0	1
1	37	70	170	0	0	0	0	0	0	1	0	2	1	1	0	1	0	0	0	24.2215	0	1	0	0	0	0	0	0	0	0	0	0	0	1
1	53	72	173	0	0	0	0	0	0	0	0	2	4	2	0	0	0	0	0	24.0569	1	1	0	0	0	0	0	0	0	0	0	0	0	0
2	25	60	165	0	0	0	0	0	0	0	0	2	2	1	0	0	0	0	1	22.0386	0	1	0	0	0	0	0	0	0	0	0	0	0	1
2	41	57	168	0	0	0	0	0	0	0	0	2	4	2	0	0	0	0	0	20.1956	1	1	0	0	0	0	0	0	0	0	0	0	0	0
1	41	80	174	0	0	0	0	0	1	0	0	2	2	2	0	0	0	0	0	26.4236	0	1	0	0	0	0	0	0	0	0	0	0	0	1
1	68	59	162	0	1	0	0	1	0	1	0	2	4	1	0	0	5	0	0	22.4813	1	1	0	0	0	0	0	0	1	0	0	0	0	0
2	53	60	158	0	1	1	0	0	0	0	0	2	1	2	0	0	0	0	0	24.0346	0	1	0	0	0	0	0	0	0	0	0	0	0	1
2	59	50	155	0	0	0	0	0	0	0	0	2	3	2	0	0	5	0	0	20.8117	0	1	0	0	0	0	0	0	1	0	0	0	0	1
2	45	57	165	0	0	0	0	0	0	0	0	2	1	1	0	0	0	1	0	20.9366	0	1	0	0	0	0	0	0	0	0	1	0	0	1
1	76	80	174	1	0	0	0	0	0	0	0	2	2	2	0	0	0	0	0	26.4236	0	1	0	0	0	0	0	0	0	0	0	0	0	1
2	31	60	160	0	0	0	0	1	0	0	0	2	2	1	0	0	7	0	0	23.4375	0	1	0	0	0	0	0	0	0	1	0	0	0	1
1	36	59	174	0	0	0	0	0	0	0	0	2	2	1	1	1	0	0	0	19.4874	0	1	1	0	0	0	0	0	0	0	0	0	0	1
1	63	60	172	0	0	0	0	0	0	0	0	2	2	2	2	0	0	0	0	20.2812	0	1	0	1	0	0	0	0	0	0	0	0	0	1
2	21	45	158	0	0	0	0	0	0	0	0	2	1	1	0	0	0	0	0	18.026	0	1	0	0	0	0	0	0	0	0	0	0	0	1
1	55	90	170	1	1	1	0	0	0	0	0	2	2	1	0	1	0	0	0	31.1419	0	1	0	0	0	0	0	0	0	0	0	0	0	1
1	48	70	160	0	0	0	0	0	0	0	0	2	4	1	0	0	5	0	0	27.3438	1	1	0	0	0	0	0	0	1	0	0	0	0	0
2	40	60	160	0	0	0	0	0	0	0	0	2	1	1	0	0	0	0	0	23.4375	0	1	0	0	0	0	0	0	0	0	0	0	0	1
1	42	73	172	0	0	0	0	0	0	0	0	2	4	1	0	1	0	0	0	24.6755	1	1	0	0	0	0	0	0	0	0	0	0	0	0
1	48	75	170	0	0	0	0	0	0	0	0	2	1	1	0	0	1	0	0	25.9516	0	1	0	0	1	0	0	0	0	0	0	0	0	1
1	69	73	170	0	0	0	0	0	0	0	0	2	1	2	0	0	0	1	1	25.2595	0	1	0	0	0	0	0	0	0	0	1	0	0	1
2	45	45	156	0	0	0	0	0	0	0	0	2	3	1	0	0	2	0	1	18.4911	0	1	0	0	0	1	0	0	0	0	0	0	0	1
2	63	50	160	0	0	0	0	0	0	0	0	2	1	2	0	0	0	1	0	19.5312	0	1	0	0	0	0	0	0	0	0	1	0	0	1
1	40	86	178	0	1	1	0	0	0	0	0	2	4	1	0	1	5	0	0	27.143	1	1	0	0	0	0	0	0	1	0	0	0	0	0
1	61	67.5	165	0	0	0	0	0	0	0	0	2	1	1	0	0	0	0	0	24.7934	0	1	0	0	0	0	0	0	0	0	0	0	0	1
1	59	60	170	0	0	0	0	0	1	0	0	2	3	1	0	0	0	0	0	20.7612	0	1	0	0	0	0	0	0	0	0	0	0	0	1
2	48	60	162	0	0	0	0	0	0	0	0	2	4	1	0	0	0	0	0	22.8624	1	1	0	0	0	0	0	0	0	0	0	0	0	0
1	66	85	170	0	0	0	0	0	0	0	0	2	3	1	0	0	0	0	0	29.4118	0	1	0	0	0	0	0	0	0	0	0	0	0	1
1	36	52	165	0	0	0	0	0	0	0	0	2	2	1	0	0	0	0	0	19.1001	0	1	0	0	0	0	0	0	0	0	0	0	0	1
2	26	55	165	0	0	0	0	0	0	0	1	2	2	1	0	0	0	0	0	20.202	0	1	0	0	0	0	0	0	0	0	0	0	0	1
1	18	60	180	0	0	0	0	0	0	0	0	2	3	1	0	0	0	0	0	18.5185	0	1	0	0	0	0	0	0	0	0	0	0	0	1
2	32	50	158	0	0	0	0	0	0	0	0	2	1	1	1	0	0	0	0	20.0288	0	1	1	0	0	0	0	0	0	0	0	0	0	1
1	63	70	172	0	0	0	0	0	0	0	0	2	4	2	0	0	0	1	0	23.6614	1	1	0	0	0	0	0	0	0	0	1	0	0	0
2	42	60	185	0	0	0	0	0	0	0	0	2	4	1	0	0	0	0	0	17.531	1	1	0	0	0	0	0	0	0	0	0	0	0	0
1	28	85	180	0	0	0	0	0	0	0	0	2	2	1	0	1	0	0	0	26.2346	0	1	0	0	0	0	0	0	0	0	0	0	0	1
1	52	70	176	0	0	0	0	1	0	0	0	2	3	2	1	0	0	0	0	22.5981	0	1	1	0	0	0	0	0	0	0	0	0	0	1
1	68	60	150	0	0	0	0	0	0	0	0	2	4	2	0	0	0	1	0	26.6667	1	1	0	0	0	0	0	0	0	0	1	0	0	0
1	61	64	161	0	0	0	0	0	0	0	0	2	2	2	0	0	0	1	0	24.6904	0	1	0	0	0	0	0	0	0	0	1	0	0	1
2	33	65	160	0	0	0	0	0	0	0	0	2	4	1	0	0	1	0	0	25.3906	1	1	0	0	1	0	0	0	0	0	0	0	0	0
2	64	60	158	1	0	0	1	0	0	0	0	2	3	1	0	0	1	0	0	24.0346	0	1	0	0	1	0	0	0	0	0	0	0	0	1
2	50	60	158	0	0	0	0	0	0	0	0	2	4	1	0	0	1	1	0	24.0346	1	1	0	0	1	0	0	0	0	0	1	0	0	0
1	62	55	170	0	0	0	0	0	0	0	0	2	3	2	1	0	0	0	0	19.0311	0	1	1	0	0	0	0	0	0	0	0	0	0	1
2	59	47	160	0	0	0	0	0	0	0	0	2	2	1	0	0	1	0	0	18.3594	0	1	0	0	1	0	0	0	0	0	0	0	0	1
1	58	69	168	0	0	0	0	0	0	0	0	2	3	1	0	0	0	0	0	24.4473	0	1	0	0	0	0	0	0	0	0	0	0	0	1
2	54	45	157	0	0	0	0	0	0	0	0	2	4	1	0	0	0	0	0	18.2563	1	1	0	0	0	0	0	0	0	0	0	0	0	0
2	38	50	168	0	0	0	0	0	0	0	0	2	2	1	0	0	1	0	0	17.7154	0	1	0	0	1	0	0	0	0	0	0	0	0	1
1	46	73	170	0	0	0	0	0	0	0	0	2	2	1	0	0	0	0	0	25.2595	0	1	0	0	0	0	0	0	0	0	0	0	0	1
2	49	56	162	0	0	0	0	0	0	0	0	2	3	2	0	0	0	0	0	21.3382	0	1	0	0	0	0	0	0	0	0	0	0	0	1
1	60	65	170	0	0	0	0	1	0	0	0	2	2	1	0	0	2	0	0	22.4913	0	1	0	0	0	1	0	0	0	0	0	0	0	1
1	60	55	165	0	0	0	0	0	0	0	0	2	4	2	0	1	0	0	0	20.202	1	1	0	0	0	0	0	0	0	0	0	0	0	0
1	28	60	170	0	0	0	0	0	1	0	0	2	2	1	0	0	0	0	0	20.7612	0	1	0	0	0	0	0	0	0	0	0	0	0	1
2	34	55	160	0	0	0	0	0	0	0	0	2	2	1	0	0	0	0	0	21.4844	0	1	0	0	0	0	0	0	0	0	0	0	0	1
2	45	60	160	0	0	0	0	0	0	0	0	2	4	1	1	1	0	0	0	23.4375	1	1	1	0	0	0	0	0	0	0	0	0	0	0
2	46	60	160	0	0	0	0	0	0	0	0	2	2	1	0	0	0	0	0	23.4375	0	1	0	0	0	0	0	0	0	0	0	0	0	1
2	48	55	160	0	0	0	0	0	0	0	0	2	4	1	0	0	0	0	0	21.4844	1	1	0	0	0	0	0	0	0	0	0	0	0	0
2	35	51	163	0	0	0	0	0	0	0	0	2	2	1	0	0	0	0	0	19.1953	0	1	0	0	0	0	0	0	0	0	0	0	0	1
1	53	73	170	1	0	0	0	0	1	0	0	2	2	1	0	0	0	0	0	25.2595	0	1	0	0	0	0	0	0	0	0	0	0	0	1
2	31	60	160	0	0	0	0	1	0	0	0	2	4	1	0	0	7	0	0	23.4375	1	1	0	0	0	0	0	0	0	1	0	0	0	0
1	30	70	168	0	0	0	0	0	0	0	0	2	3	1	0	0	0	1	0	24.8016	0	1	0	0	0	0	0	0	0	0	1	0	0	1
1	66	60	168	0	0	0	0	0	0	0	0	2	3	1	0	0	3	0	0	21.2585	0	1	0	0	0	0	0	1	0	0	0	0	0	1
2	49	60	160	0	0	0	0	0	0	1	0	2	2	1	0	0	0	1	0	23.4375	0	1	0	0	0	0	0	0	0	0	1	0	0	1
2	53	53	156	0	0	0	0	0	0	0	0	2	4	2	0	0	0	0	0	21.7784	1	1	0	0	0	0	0	0	0	0	0	0	0	0
2	45	57	167	0	0	0	0	1	0	0	0	2	4	1	0	0	7	0	0	20.4382	1	1	0	0	0	0	0	0	0	1	0	0	0	0
2	44	48	170	0	0	0	0	0	0	0	1	2	2	1	0	0	1	0	0	16.609	0	1	0	0	1	0	0	0	0	0	0	0	0	1
2	65	65	160	0	0	0	0	0	0	0	0	2	4	1	0	0	0	0	1	25.3906	1	1	0	0	0	0	0	0	0	0	0	0	0	0
1	58	60	165	0	0	0	0	0	0	0	0	2	3	2	0	0	1	0	1	22.0386	0	1	0	0	1	0	0	0	0	0	0	0	0	1
1	79	70	170	0	0	0	0	1	0	0	0	2	2	2	0	0	8	0	1	24.2215	0	1	0	0	0	0	0	0	0	1	0	0	0	1
